# Supplementary material for: Deficiency of parkin causes neurodegeneration and accumulation of pathological α-synuclein in monkey models
Source: J Clin Invest. 2024 Oct 15;134(20):e179633. doi: 10.1172/JCI179633 (PMC11473153; doi:10.1172/JCI179633)
Supplement: Supporting data values [file jci-134-179633-s080.xlsx]

## Sheet: Figure 2F
Figure 2F
	6-8 years			25-28 years
Animal ID	control gRNA	Parkin gRNA		Animal ID	control gRNA	Parkin gRNA
WT-8	20	12		WT-12	33	14
	35	19			34	11
	28	23			36	10
	25	7			30	7
	23	16			29	6
	22	18			27	6
	31	22			27	5
	20	12			21	3
					21	4
WT-9	24	15			20	15
	16	16
	29	9		WT-13	20	12
	24	15			25	11
	31	19			20	10
	24	17			17	9
	17	16			16	7
	29	15			29	6
					32	5
WT-10	26	15			29	1
	23	12			28	2
	26	11			26	3
	34	10			17	1
	22	9			15	2
	36	11
	28	16		WT-14	23	11
	24	14			24	8
	20	20			31	14
	19	26			30	10
					26	12
WT-27	33	11			28	16
	29	7			22	7
	25	6			21	15
	22	8			35	9
	26	12			32	10
	27	11			28

## Sheet: Figure 3B
	NeuN				PV		ChAT
Animal	Control gRNA	Parkin gRNA		Animal	Control gRNA	Parkin gRNA	Control gRNA	Parkin gRNA
WT-8	376	366		WT-8	12	1	8	1
	319	315			15	3	7	1
	356	310			10	1	12	3
	377	300			8	2	6	2
	311
				WT-9	17	3	8	5
WT-9	296	300			14	3	10	7
	290	315			19	5	11	9
	342	310			15	6	10	4
	310	337			19	8	13	5
					17	2	12	3
WT-10	268	324			13	6	6	4
	345	283			12	1
	293	293			13	10
	306	284			15	4
	348				4	3
				WT-10	9	8	11	3
					15	3	15	3
					17	11	8	4
					16	5	6	8
					17	8	10	2
					14	7	12	5
					12	9
					14	8
					13	4
					19	5
					9	3

## Sheet: Figure 3D
	TH
	control gRNA		parkin gRNA
Expt-1	2.94941		1.65686
Expt-2	2.20787		1.09229
	SNAP25
	control gRNA		parkin gRNA
Expt-1	4.22447		1.64514
Expt-2	3.58258		0.619785
	Neun
	control gRNA		parkin gRNA
Expt-1	1.99677		0.760965
Expt-2	1.07988		0.445212

## Sheet: Figure 4E
	parkins65/parkin
		0.5h		1h
		ctrl	Dephosphorylation	ctrl	Dephosphorylation					0.5h		1h
	1	0.853724	0.26599	0.807495	0.132696				0.853724	0.26599				0.807495	0.132696
	2	0.508668	0.161229	0.441433	0.224312				0.508668	0.161229				0.441433	0.224312
	3	0.912677	0.316685	0.914526	0.204336				0.912677	0.316685				0.914526	0.204336
	4	0.784736	0.260357	0.676534	0.362617				0.784736	0.260357				0.676534	0.362617
	BADS112/BAD
		0.5h		1h
		ctrl	Dephosphorylation	ctrl	Dephosphorylation
	1	0.345368	0.0333033	0.481761	0.0312835
	2	0.227416	0.217029	0.207079	0.0997582
	3	0.344517	0.273024	0.310886	0.143937
	4	0.151336	0.0828803	0.13809	0.0426744

## Sheet: Figure 5E
Animal		WT-23			WT-27	WT-28
		8yr	25yr		7yr	26yr
	parkin	7519	19956		30984	41532
	s129	46692	64392		16614	17485
	vinculin	8560	8379		8351	5793
	parkin/vinculin	0.878388	2.38167		3.71021	7.16934
	s129/vinculin	5.45467	7.68493		1.98946	3.0183

## Sheet: Figure 5G
Figure 5G
Animal	WT-22	WT-20	WT-23	WT-21
Ubiquitin	8-y-old-1	25-y-old-1	8-y-old-2	25-y-old-2
	1.28	6.5	1.55	8.96
	1.33	7.38	1.42	10.08
	1.55	9.07
8OhdG
	2.66	11.42	2.85	16.65
	3.8	9.1	3.44	9.61
		10.18
rH2AX	8-y-old-1	25-y-old-1	8-y-old-2	25-y-old-2
	2.54	6.3	3.43	12.14
	2.14	6.7	1.7	11.87
	1.81	9.49		8.78
		9.04		7.41
Ubiquitin		8 year	25 years		8OhdG		8 year	25 years		rH2AX		8 year	25 years
		0	0				0	0				0	0
		0	0				0	0				0	0
	average	0	0			average	0	0			average	0
(2,2)	p values	#DIV/0!				p values	#DIV/0!				p values	#DIV/0!

## Sheet: Figure 6A
	Animal	WT-4					Park-4
	CTX	0.896348	0.86487	0.614299	1.18683		1.27888	1.55367	0.970859	1.71907
	STR	0.312936	0.725817				2.36997	2.92567
	SN	0.657163	0.80934	0.536247	0.711296		1.63598	2.3934	1.35614	2.48645

## Sheet: Figure 6E
	7-9 y				22-25 y
Animal	Control	KD		Animal	Control	KD
WT-7	3	52		WT-12	17	48
	2	50			23	78
	1	44			4	90
	4	43			8	112
WT-9	0	38		WT-13	39	82
	0	34			35	47
	0	58			24	60
					33	92

## Sheet: Figure 7C 
	Figure 7C
		Control	N=2
		PD	N=2
Parkin S65			Ubiquitin
Control	Parkin S65		Control	Ubiquitin
C1	25.855		C1	0.57
C1	11.509		C1	0.65
C1	17.66		C1	0.42
C1	18.41		C1	0.79
			C1	0.41
C2	18.04
C2	18.43		C2	2.08
C2	18.93		C2	2.1
C2	20.17		C2	2.7
			C2	2.29
PD1	4.177
PD1	4
PD1	4.22		PD1	3.84
PD1	2.06		PD1	5.37
PD1	4.94		PD1	7.58
PD1	4.33		PD1	6.38
			PD1	4.35
PD2	5.08
PD2	4.01		PD2	7.57
PD2	3.25		PD2	5.18
PD2	4.2		PD2	8.54
PD2	7.54		PD2	4.71
PD2	5.21

## Sheet: Figure 7D
	S65 Parkin Ratio to total Parkin
	WT					M6
	2.49998	2.72007	1.78238	2.00118		1.10083	1.18228	0.875885	0.634077
	S129-a-syn Ratio to total a-syn
	WT					M6
	0.822998	0.597462	1.05321	1.33522		1.53094	2.18309	2.88924	2.54681
	S129-a-syn Ratio to vinculin
	WT					M6
	0.257612	0.430072	0.423245	0.800784		1.32405	1.73864	1.6467	1.56142
					average	#DIV/0!	#DIV/0!	#DIV/0!	#DIV/0!	#DIV/0!	#DIV/0!
				(2,2)	p values	#DIV/0!		#DIV/0!		#DIV/0!

[truncated: 5 more sheets: Figure 8D, Figure 8I , Suppl Fig. 2C, Suppl Fig. 2D, Suppl Fig 4]
